# Supplementary material for: Transcriptome, Biochemical and Phenotypic Analysis of the Effects of a Precision Engineered Biostimulant for Inducing Salinity Stress Tolerance in Tomato
Source: Int J Mol Sci. 2023 Apr 10;24(8):6988. doi: 10.3390/ijms24086988 (PMC10138596; doi:10.3390/ijms24086988)
Supplement: Supplementary file 1 [file ijms-24-06988-s001.zip]

Archive with 1 entries (1 files):
- ijms-2280794-supplementary.pdf
